# Supplementary material for: Diversity in domain architectures of Ser/Thr kinases and their homologues in prokaryotes
Source: BMC Genomics. 2005 Sep 19;6:129. doi: 10.1186/1471-2164-6-129 (PMC1262709; doi:10.1186/1471-2164-6-129)
Supplement: Additional File 1 — Data files comprising of the description of protein kinases and homologues encoded in genomes of organisims considered in the current analysis are provided as supplementary information accompanying this article. Each additional data file lists the gene identifiers, length, and domain arrangement of protein kinases and homologues identified in the current analysis. [file 1471-2164-6-129-S1.tar]

Archive with 128 entries (128 files):
- Supplementary_files/Aeropyrum_pernix.htm
- Supplementary_files/Agrobacterium_tumefaciens_str_ C58 (Cereon).htm
- Supplementary_files/Aquifex_aeolicus.htm
- Supplementary_files/Archaeoglobus_fulgidus.htm
- Supplementary_files/Bacillus_anthracis_str_ Ames.htm
- Supplementary_files/Bacillus_cereus_ATCC_14579.htm
- Supplementary_files/Bacillus_halodurans.htm
- Supplementary_files/Bacillus_subtilis.htm
- Supplementary_files/Bacteroides_thetaiotaomicron_VPI-5482.htm
- Supplementary_files/Bifidobacterium_longum_NCC2705.htm
- Supplementary_files/Bordetella_bronchiseptica.htm
- Supplementary_files/Bordetella_parapertussis.htm
- Supplementary_files/Bordetella_pertussis.htm
- Supplementary_files/Bradyrhizobium _aponicum_USDA_110.htm
- Supplementary_files/Brucella_suis_1330.htm
- Supplementary_files/Caulobacter_crescentus_CB15.htm
- Supplementary_files/Chlamydia_muridarium.htm
- Supplementary_files/Chlamydia_trachomatis.htm
- Supplementary_files/Chlamydophila pneumoniae_AR39.htm
- Supplementary_files/Chlamydophila_caviae_GPIC.htm
- Supplementary_files/Chlamydophila_pneumoniae_J138.htm
- Supplementary_files/Chlamydophila_pneumoniae_TW_183.htm
- Supplementary_files/Chromobacterium_violaceum_ATCC_12472.htm
- Supplementary_files/Clostridium_acetobutylicum.htm
- Supplementary_files/Clostridium_perfringens_str_13.htm
- Supplementary_files/Clostridium_tetani_E88.htm
- Supplementary_files/Corynebacterium_diphtheriae.htm
- Supplementary_files/Corynebacterium_efficiens_YS_314.htm
- Supplementary_files/Corynebacterium_glutamicum_ATCC_13032.htm
- Supplementary_files/Coxiella_burnetii_RSA_493.htm
- Supplementary_files/Deinococcus_radiodurans.htm
- Supplementary_files/Enterococcus_faecalis_V583.htm
- Supplementary_files/Escherichia_coli.htm
- Supplementary_files/Escherichia_coli_O157H7.htm
- Supplementary_files/Escherichia_coli_O157H7_EDL933.htm
- Supplementary_files/Fusobacterium_nucleatum_subsp_nucleatum_ATCC_25586.htm
- Supplementary_files/Geobacter_sulfurreducens_PCA.htm
- Supplementary_files/Gloeobacter_violaceus.htm
- Supplementary_files/Haemophilus_ducreyi_35000HP.htm
- Supplementary_files/Haemophilus_influenzae.htm
- Supplementary_files/Halobacterium_salinarium.htm
- Supplementary_files/Helicobacter_pylori99.htm
- Supplementary_files/Kinases in Bacillus subtilis.htm
- Supplementary_files/Lactobacillus_plantarum_WCFS1.htm
- Supplementary_files/Lactococcus_lactis.htm
- Supplementary_files/Leptospira_interrogans_serovar_ai str_56601.htm
- Supplementary_files/Listeria_innocua.htm
- Supplementary_files/Listeria_monocytogenes.htm
- Supplementary_files/Mesorhizobium_meliloti.htm
- Supplementary_files/Methanococcus_janaschii.htm
- Supplementary_files/Methanopyrus_kandleri_AV19.htm
- Supplementary_files/Methanosarcina_acetivorans_str_ C2A.htm
- Supplementary_files/Methanosarcina_mazei_Goe1.htm
- Supplementary_files/Methanothermobacter_thermoautotrophicus.htm
- Supplementary_files/Mycobacterium _tuberculosis_CDC1551.htm
- Supplementary_files/Mycobacterium_avium_subsp_ paratuberculosis_str_ k10.htm
- Supplementary_files/Mycobacterium_bovis_subsp_bovi_ AF2.htm
- Supplementary_files/Mycobacterium_leprae.htm
- Supplementary_files/Mycobacterium_tuberculosis.htm
- Supplementary_files/Mycoplasma_gallisepticum_R.htm
- Supplementary_files/Mycoplasma_genitalium.htm
- Supplementary_files/Mycoplasma_penetrans.htm
- Supplementary_files/Mycoplasma_pneumoniae.htm
- Supplementary_files/Mycoplasma_pulmonis.htm
- Supplementary_files/Nanoarchaeum_equitans_Kin4_M.htm
- Supplementary_files/Neisseria_meningitidis_MC58.htm
- Supplementary_files/Neisseria_meningitidis_Z2491.htm
- Supplementary_files/Neisseria_meningitis.htm
- Supplementary_files/Nitrosomonas_europaea_ATCC_19718.htm
- Supplementary_files/Nostoc_sp_PCC_7120.htm
- Supplementary_files/Oceanobacillus_iheyensis_HTE831.htm
- Supplementary_files/Pasteurella_multocida.htm
- Supplementary_files/Photorhabdus_luminescens_subsp_ laumondii_TTO1.htm
- Supplementary_files/Pirellula_sp_1.htm
- Supplementary_files/Porphyromonas_gingivalis_W83.htm
- Supplementary_files/Prochlorococcus_marinus_str_ MIT_9313.htm
- Supplementary_files/Prochlorococcus_marinus_subsp_ pastoris_str_ CCMP1378.htm
- Supplementary_files/Prochlorococcus_marinus_subsp_marinus _str_CCMP1375.htm
- Supplementary_files/Pseudomonas_aeruginosa.htm
- Supplementary_files/Pseudomonas_putida KT2440.htm
- Supplementary_files/Pseudomonas_putida_KT2440.htm
- Supplementary_files/Pseudomonas_syringae_pv_tomato_str_DC3000.htm
- Supplementary_files/Pyrobaculum_aerophilum.htm
- Supplementary_files/Pyrococcus_abyssi.htm
- Supplementary_files/Pyrococcus_horikoshii.htm
- Supplementary_files/Ralstonia_solanacearum.htm
- Supplementary_files/Rickettsia_conorii.htm
- Supplementary_files/Rickettsia_prowazekii.htm
- Supplementary_files/Salmonella_enterica_subsp_enterica_serovar_Typhi_Ty2.htm
- Supplementary_files/Salmonella_typhimurium_LT2.htm
- Supplementary_files/Shewanella_oneidensis_MR_1.htm
- Supplementary_files/Shigella_flexneri_2a_str_2457T.htm
- Supplementary_files/Shigella_flexneri_2a_str_301.htm
- Supplementary_files/Sinorhizobium_meliloti.htm
- Supplementary_files/Staphylococcus_aureus.htm
- Supplementary_files/Staphylococcus_aureus_subsp_aureus_MW2.htm
- Supplementary_files/Staphylococcus_aureus_subsp_aureus_N315.htm
- Supplementary_files/Staphylococcus_epidermidis_ATCC_12228.htm
- Supplementary_files/Streptococcus_mutans_UA159.htm
- Supplementary_files/Streptococcus_pneumoniae_R6.htm
- Supplementary_files/Streptococcus_pneumoniae_TIGR4.htm
- Supplementary_files/Streptococcus_pyogenes.htm
- Supplementary_files/Streptococcus_pyogenes_M1_GAS.htm
- Supplementary_files/Streptococcus_pyogenes_SSI_1.htm
- Supplementary_files/Streptomyces_avermitilis_MA_4680.htm
- Supplementary_files/Streptomyces_coelicolor_A3(2).htm
- Supplementary_files/Sulfolobus_solfataricus.htm
- Supplementary_files/Sulfolobus_tokodaii.htm
- Supplementary_files/Synechococcus_sp_WH_8102.htm
- Supplementary_files/Synechocystis.htm
- Supplementary_files/Thermoanaerobacter_tengcongensis.htm
- Supplementary_files/Thermoplasma_acidophilum.htm
- Supplementary_files/Thermoplasma_volcanium.htm
- Supplementary_files/Tropheryma_whipplei_str_Twist.htm
- Supplementary_files/Ureaplasma_ureolyticum.htm
- Supplementary_files/Vibrio_cholerae.htm
- Supplementary_files/Vibrio_parahaemolyticus_RIMD_2210633.htm
- Supplementary_files/Vibrio_vulnificus_CMCP6.htm
- Supplementary_files/Wigglesworthia_brevipalpis.htm
- Supplementary_files/Wolinella_succinogenes.htm
- Supplementary_files/Xylella_fastidiosa.htm
- Supplementary_files/Xylella_fastidiosa_9a5c.htm
- Supplementary_files/Xylella_fastidiosa_Temecula1.htm
- Supplementary_files/Yersinia_pestis.htm
- Supplementary_files/Yersinia_pestis_CO92.htm
- Supplementary_files/Yersinia_pestis_KIM.htm
- Supplementary_files/._candidatus_blochmannia_floridanus.htm.webarchive
- Supplementary_files/candidatus_blochmannia_floridanus.htm.webarchive
